# Supplementary material for: Structure of the Cannabis sativa olivetol‐producing enzyme reveals cyclization plasticity in type III polyketide synthases
Source: FEBS J. 2019 Oct 28;287(8):1511–24. doi: 10.1111/febs.15089 (PMC7217186; doi:10.1111/febs.15089)
Supplement: Supplementary file 1 — Fig. S1. a) Comparison between the product profiles obtained by TKS and OAC under in vitro and in vivo conditions obtained via LC‐Q‐TOF MS qualitative analysis. Table S1. Biotransformations of wild type TKS in the presence or absence of OAC. Table S2. Comparative biotransformations of wild type and variant TKS in the presence or absence of OAC. Table S3. Bacterial strains and plasmids. Table S4. Oligonucleotide primer sequences for cloning of tetraketide synthase (TKS) and olivetolic acid cyclase (OAC). Table S5. Oligonucleotide primer sequences for site directed mutagenesis of TKS. [file FEBS-287-1511-s001.zip]

Archive with 1 entries (1 files):
- febs15089-sup-0001-Supinfo.pdf
